# Supplementary material for: Universal Approach to Integrating Reduced Graphene Oxide into Polymer Electronics
Source: Polymers (Basel). 2023 Dec 5;15(24):4622. doi: 10.3390/polym15244622 (PMC10747855; doi:10.3390/polym15244622)
Supplement: Supplementary file 1 [file polymers-15-04622-s001.zip]

Archive with 1 entries (1 files):
- polymers-2723618-supplementary.pdf
